# Supplementary material for: The maximum entropy model optimized with the kuenm package predicts the potential habitat distribution of Aconitum pendulum in China under climate change
Source: Front Plant Sci. 2026 Jun 19;17:1844124. doi: 10.3389/fpls.2026.1844124 (PMC13328416; doi:10.3389/fpls.2026.1844124)
Supplement: Supplementary file 1 [file DataSheet1.csv]

SPECIES	zbyl.asc	alt.asc	alum_sat.asc	aspect.asc	bsat.asc	bulk.asc	cec_clay.asc	cec_soil.asc	clay.asc	cn.asc	coarse.asc	elec_con.asc	eq.asc	esp.asc	gypsum.asc	n.asc	org_cbn.asc	ph.asc	pop2020.asc	ref_bulk.asc	sand.asc	slit.asc	slope.asc	teb.asc	wc2.1_2.5m_bio_1.asc	wc2.1_2.5m_bio_2.asc	wc2.1_2.5m_bio_3.asc	wc2.1_2.5m_bio_4.asc	wc2.1_2.5m_bio_5.asc	wc2.1_2.5m_bio_6.asc	wc2.1_2.5m_bio_7.asc	wc2.1_2.5m_bio_8.asc	wc2.1_2.5m_bio_9.asc	wc2.1_2.5m_bio_10.asc	wc2.1_2.5m_bio_11.asc	wc2.1_2.5m_bio_12.asc	wc2.1_2.5m_bio_13.asc	wc2.1_2.5m_bio_14.asc	wc2.1_2.5m_bio_15.asc	wc2.1_2.5m_bio_16.asc	wc2.1_2.5m_bio_17.asc	wc2.1_2.5m_bio_18.asc	wc2.1_2.5m_bio_19.asc	wc2.1_2.5m_prec_01.asc	wc2.1_2.5m_prec_02.asc	wc2.1_2.5m_prec_03.asc	wc2.1_2.5m_prec_04.asc	wc2.1_2.5m_prec_05.asc	wc2.1_2.5m_prec_06.asc
zbyl.asc	0	0.0289422323979079	-0.068660386878061	-0.00972264430942108	0.0657514455327962	-0.0193156056914044	0.0738306877083645	0.159961073123383	0.186303526112756	-0.00494052162801935	0.0985471550551963	0.0344909016541657	0.18818491866092	0.0321933657921899	-0.0994391467416795	0.0524935990390719	0.0456839934242235	0.0914771379557761	0.157746439305076	0.237953540116829	-0.0777894121367649	0.06638867926485	-0.105878664332948	0.0422178498591614	-0.0137791578893923	-0.13258565783295	-0.0303252113890927	-0.075949047066917	-0.0823461429524786	0.0362183675649793	-0.102864729930961	-0.0449428826751693	-0.0185169494863586	-0.0446612569518634	0.0236525074552042	0.0235792676102418	0.0717018345856023	0.00198046264120841	0.0883060567082926	0.0463344064531592	-0.00396246931408353	0.0633147184041611	-0.0151532077048993	-0.0104210631791678	-0.0295971979075893	-0.0362639975266586	-0.0359853072752127	-0.0301558870570782	-0.0115226519786089
alt.asc	0	0	-0.149739532561548	-0.0034843912664133	-0.100532224199973	-0.0141149474518641	0.0837704455612323	0.089416800323987	-0.17124425942132	0.00771570916973923	0.420683434141218	0.0036492118833441	0.254068187324088	-0.0845481911863343	-0.056762938248747	0.258893126496077	0.262086436243499	0.0799420366301417	-0.217237446490783	-0.0897287230055771	0.219270006972895	-0.236129066239632	0.389947493468393	0.00143999217423904	-0.716054899413394	0.395002720639874	0.677409437534207	-0.375248591434619	-0.900964547786154	-0.419898510624138	-0.19915266865938	-0.911410893785216	-0.346353549105676	-0.922017607255251	-0.4022845209265	-0.376417411204768	-0.407392550712817	-0.372572785106655	0.266767240806742	-0.373525836716341	-0.366798139208299	-0.358558300212035	-0.318797695895347	-0.299667627180797	-0.306167341844937	-0.323350111687435	-0.376398664710628	-0.359698267868976	-0.33140824160369
alum_sat.asc	0	0	0	0.0230254164602158	-0.479507069817625	0.168444402126617	-0.409637859426896	0.0528883934543503	0.227554293595643	0.504784780053838	0.0781279725926491	-0.0407961505507268	-0.299500794029579	-0.0783288206734959	-0.0813997175310472	0.239996272132954	0.248626917690659	-0.125954283964393	0.0132315760875624	0.159814659635653	-0.063506740010216	0.220954636508097	0.139088400443465	-0.278816157380308	0.440480786327089	-0.49075183170841	0.119916930076198	-0.455004069469446	0.150167856679656	0.554664079916048	-0.517472135003541	0.191331168739621	0.504129090318375	0.237315942432255	0.539076940350347	0.57987685215351	0.501566123689636	0.494871435179905	-0.32067015401063	0.537626893243479	0.494183099210195	0.515525883157127	0.480392581530016	0.462794807624288	0.471501815107608	0.46753939651066	0.52795124642307	0.57827750865262	0.574572970478519
aspect.asc	0	0	0	0	-0.0105135442841579	0.0112132368171327	-0.00943232205249926	-0.00408235591223258	-0.0026122878655247	0.0199509275000277	0.000502244696436702	-0.0170257326130865	-0.0292000803737778	-0.0305844732553809	0.0138702711781819	0.00755445235613759	0.00493166013802372	-0.00358387322206616	-0.00823609898087755	-0.0125807906827715	0.0101155143201222	0.00290112410664648	-0.000780147001247106	-0.000182477467955071	-0.0151306244590714	-0.00892538123606055	-0.0179067347317622	0.0185168421419477	-0.00638772867300893	-0.0165010463034689	0.013902728555806	-0.0114896272444197	-0.0175901471874739	-0.00724328155636872	-0.0202800503276659	0.0180258281325301	0.0118381203145166	0.0225816735874497	-0.0226999320748103	0.0147291217033327	0.0223366929960432	0.0112183975017458	0.0242339434449929	0.0228054006077691	0.0240749055605438	0.0236215940533539	0.0252244479189149	0.0225822797071554	0.0197395552552162
bsat.asc	0	0	0	0	0	0.57661294209114	0.794219497755138	0.254012627178115	0.254462513952697	0.110812248410737	0.129984996231231	0.350682379910784	0.450208797916951	0.301926913488516	0.285840631444553	0.179767165453832	-0.0208980009858566	0.824061687416027	-0.182276752284448	-0.125332832731276	0.363321717224506	0.246198084452023	-0.126735824112498	0.548461627396433	-0.187594112836865	0.423307412139075	-0.177490768416223	0.479804481670114	0.125360894352093	-0.373851712668921	0.518482983007819	0.0862929468795868	-0.354100933267376	0.0355620982253544	-0.353216519454718	-0.480515387647126	-0.415272712995596	-0.449265539037144	0.240146978118216	-0.444253648688151	-0.451478882277588	-0.418504580645251	-0.454035599023602	-0.446577025408443	-0.442862977426501	-0.424065698614563	-0.446909320468951	-0.475102371316959	-0.485335515505555
bulk.asc	0	0	0	0	0	0	0.473047061661291	0.33913583914987	0.483130492234825	0.686120835813747	0.313720641075889	0.363697740281698	0.234207859186199	0.212079356551959	0.112054757894119	0.626828346767839	0.32824537570858	0.870911545026845	-0.331242105813581	-0.0858690321294791	0.444471975345352	0.38847454822514	0.0388955324527093	0.173667196710093	-0.0224470665481177	0.061348455465969	0.00744136614106486	0.05440479467694	0.0136790251032138	-0.0467883718885523	0.0633837365843704	0.00411880561088742	-0.0596088724353979	0.000935214107662952	-0.0426516155677151	-0.022506258074963	-0.0218245497571164	-0.0527951148416489	0.0223130058947996	-0.0171045540498052	-0.0492902494995754	-0.0150206093301222	-0.0518283337493874	-0.0540328804662784	-0.046131269966129	-0.0379912815067777	-0.0267783630307986	-0.0162695832205177	-0.0158028618176597
cec_clay.asc	0	0	0	0	0	0	0	0.465441016813334	0.15468016993405	0.151183805823736	0.281753644302312	0.191017504352664	0.208760097222179	0.128362865856023	-0.00211771280361629	0.339101143729199	0.185202310221634	0.656584914302342	-0.192760413436976	-0.170688393785836	0.276483727761002	0.26661952196142	-0.0287783474321023	0.268679384980524	-0.35801231837872	0.426246098708839	-0.0868915872203039	0.400669802191168	-0.104660226048345	-0.468349758859507	0.453527080854248	-0.120447849392693	-0.464093872403253	-0.178102731125524	-0.45355605813129	-0.484536281765691	-0.403142262629452	-0.507265584858349	0.333040403492206	-0.432436130729246	-0.508712907767179	-0.389394747973063	-0.512237843578953	-0.504162413753565	-0.504881621774999	-0.482314785500046	-0.497283289178537	-0.508882753478241	-0.487919745478698
cec_soil.asc	0	0	0	0	0	0	0	0	0.622696851191178	0.501312051313259	0.27285762037185	0.115134091718568	0.00121608668658899	0.0241960987483831	-0.100170807549066	0.803163283448487	0.754915177643747	0.324539965594295	-0.117148402054656	0.507160806963803	-0.301583018045765	0.669822123840652	0.0415393687133028	0.137779674092288	-0.237353185936446	0.0152382180330759	-0.01961514324148	0.0741319115128795	-0.225139045614988	-0.206281884156679	0.0656558795578537	-0.189169933253223	-0.264376563941249	-0.208552326014058	-0.218367785155204	-0.0134956515870602	0.0467768567022484	-0.112219789536048	0.175284762535188	0.033232180554831	-0.11086238028758	0.0611981908309521	-0.12053682001213	-0.121239756673907	-0.126456825870869	-0.111282044725207	-0.0922033079025197	-0.0736498063584282	-0.014020933946218
clay.asc	0	0	0	0	0	0	0	0	0	0.456651269535525	0.0977733650889835	0.21487837540145	0.0717724594430875	0.16335988906924	-0.0150800432136207	0.475123953688915	0.275159643000927	0.430962158804758	-0.0390291737790965	0.940310760293153	-0.294620672759309	0.608365695358765	0.0252347981052379	0.177477907450077	0.141701117024449	-0.293134928373677	-0.0750785209438476	-0.0920542795022674	0.0459204753494245	0.171990809810023	-0.160940427653775	0.0921098975223967	0.0892339496470003	0.103476793075455	0.150345906360488	0.305275514397527	0.325129007378174	0.214296732003997	-0.0433547541981355	0.321672778716175	0.216776357878367	0.321486253804135	0.199892771479626	0.188339507602424	0.192243201345242	0.196340810752269	0.233970752571669	0.263631687076224	0.295986064040545
cn.asc	0	0	0	0	0	0	0	0	0	0	0.3973342236803	0.217143274130846	-0.0711992302710627	0.0756175888261474	-0.0773685839926055	0.769159074431747	0.691890572934851	0.474020570224148	-0.185523354237954	0.0948287273962853	0.238057167951117	0.528558734397298	0.0892155362032043	-0.108428170651951	0.0975322575568941	-0.173658445677394	0.110105140248943	-0.201592703036583	-0.0383779099031723	0.166813810264567	-0.218197906710312	-0.0261502343026226	0.132798499103279	0.00302636592737692	0.161422702458937	0.297654420991684	0.275296606647914	0.231562655281811	-0.0870187318005412	0.293808280770787	0.235908628216694	0.275969790759704	0.237169217433443	0.230322393611172	0.238236986295298	0.240614621449248	0.269938667781691	0.295248095390355	0.306852226846192
coarse.asc	0	0	0	0	0	0	0	0	0	0	0	0.241741704912591	0.262461177489959	0.0429994828112844	-0.155497408537481	0.417916191108918	0.341501442858174	0.350980907215891	-0.146103156987235	-0.00376365841297007	0.255476699552062	0.117347401181707	0.229257887494092	-0.0484241303138687	-0.275926863980167	0.0773489794083327	0.259644285510991	-0.222424058380768	-0.392309944300435	-0.115747703918395	-0.162371959026448	-0.391172664443429	-0.119680322870283	-0.389204766693553	-0.119878823979774	-0.0993816786292119	-0.1224912402589	-0.0993815785999288	0.0902490162841741	-0.106472963608343	-0.100259529234507	-0.104441561703821	-0.0903313790190388	-0.0805335596030447	-0.0897832744421201	-0.0846755873420874	-0.0932220682382183	-0.0884028638308276	-0.089097993385406
elec_con.asc	0	0	0	0	0	0	0	0	0	0	0	0	0.353295451067327	0.710415436663985	0.257729544349921	0.19289227404347	0.101414879126115	0.431703237705844	-0.13707465311135	0.0955448185534617	0.108135905487985	0.200816328759672	-0.0521536085612295	0.364750344430346	-0.0158494579414437	0.149595562424754	0.00583943634365125	0.0918302809831656	0.0599435198659632	-0.0658383249998866	0.119669965169977	0.0392088830180025	-0.0378884331128699	0.0256036078492219	-0.0522666755880149	-0.159288729134532	-0.166843100189341	-0.123612266173634	-0.00909844216149659	-0.1664188787929	-0.124370365069743	-0.163618470097808	-0.123827457585723	-0.12121398631239	-0.119967332751076	-0.118365962373936	-0.130209680355323	-0.139720776416824	-0.15670499248581
eq.asc	0	0	0	0	0	0	0	0	0	0	0	0	0	0.382693532481134	0.345773400484096	0.0424397850162878	-0.076181227380033	0.530613067598615	-0.103830447870448	0.0331008653682867	0.260139538600291	-0.0459287723459254	-0.012240264853464	0.52370796872886	-0.230221245453655	0.318013681779423	0.140326432234266	0.0612212260289064	-0.157814587604642	-0.228055043329782	0.140808227010268	-0.185797536979515	-0.181982302585804	-0.206755185723499	-0.205456538068228	-0.385666025719774	-0.362310353570034	-0.332377442273689	0.174602425390922	-0.374194822833228	-0.333311406517137	-0.364648960088169	-0.315419730820263	-0.300012418899819	-0.306262975017203	-0.308993387276666	-0.350502130688695	-0.366578769893948	-0.386340298690786
esp.asc	0	0	0	0	0	0	0	0	0	0	0	0	0	0	0.164004963295411	0.0256873759177072	-0.00925835464219136	0.320320110642336	-0.0646728391307179	0.0588464941877959	0.0716756442972159	0.0911104937871086	-0.140459899201687	0.283211768720413	0.0676529874917715	0.150271498426145	-0.0422719374880305	0.132433299495821	0.170003421588109	-0.0225357873617395	0.15292211931788	0.144386399453054	0.0151343851885468	0.131577136540812	-0.00386503710186594	-0.161666968927196	-0.165269514522201	-0.105375526323619	-0.0110013675830569	-0.170971853151699	-0.107063688503447	-0.171856429753371	-0.107158783114779	-0.104062567469936	-0.103364488231676	-0.10471474265954	-0.121278506982252	-0.137194118872814	-0.163360621514103
gypsum.asc	0	0	0	0	0	0	0	0	0	0	0	0	0	0	0	-0.0434277269974974	-0.0602058744523165	0.262049896213777	-0.0919658901990431	-0.0396084296347089	0.0791478859774923	0.0752080407957291	-0.0595133423402714	0.841933689981159	0.0526166818364521	0.250265604030535	-0.00458484748052953	0.158459175542464	0.200391024069922	-0.0493076257666498	0.206086911477477	0.152369832616486	0.0150502712786544	0.131010285503232	-0.0248557751874186	-0.256555144104095	-0.297190607431201	-0.161291798219412	-0.0577945908492863	-0.28748223064014	-0.162404858162639	-0.293343334231708	-0.157743874353929	-0.152951510913587	-0.148220638530467	-0.153001341746851	-0.177367580463381	-0.195225370847751	-0.240759631127913
n.asc	0	0	0	0	0	0	0	0	0	0	0	0	0	0	0	0	0.876106067539829	0.49108473847996	-0.264067305666562	0.257137519205292	0.061475427861875	0.551460408543242	0.125056899980466	0.0581184876523712	-0.255996448944257	0.0388251513334224	0.154813611230744	-0.0912811258249657	-0.325978808893226	-0.159180640760004	-0.0633641190623023	-0.310747822016589	-0.184010758891485	-0.30961939439942	-0.162980632144642	0.0276797665965303	0.0415933235189815	-0.0463778197853098	0.109019263842211	0.050164814279636	-0.0407792091931653	0.0584262131569193	-0.0360557513328789	-0.0356539675978668	-0.0347756228163708	-0.0282093951124254	-0.0164612095864449	0.00474294740929852	0.0448771162878981
org_cbn.asc	0	0	0	0	0	0	0	0	0	0	0	0	0	0	0	0	0	0.211525461535428	-0.169883510503764	0.106588133569623	-0.0498289769278741	0.46342924194195	0.0652725216755501	-0.00487020265536464	-0.21901556808877	0.0517627881999283	0.165839948553812	-0.103995002242113	-0.286512474767175	-0.125184202119975	-0.07241541856644	-0.280342300582445	-0.13375936388373	-0.275744223901863	-0.127082491602824	0.00752167579642154	0.0120838295291874	-0.0340464260644268	0.0936156267090701	0.0199373624512097	-0.03004724497122	0.0239604917780795	-0.0220295015125965	-0.0203161547416022	-0.021451235306828	-0.0216694926706743	-0.0189674159494445	-0.00694346565671795	0.0182793425984479
ph.asc	0	0	0	0	0	0	0	0	0	0	0	0	0	0	0	0	0	0	-0.288595792226384	-0.047960659338649	0.529502256310949	0.284234977004825	-0.00358428596149715	0.450997423209741	-0.164632022885972	0.285369585667009	0.020492292249377	0.182997632763525	-0.0274739759580573	-0.224172100367868	0.234019718259027	-0.0623494422704227	-0.20903260334702	-0.0830920069222364	-0.208077407493391	-0.296207609093495	-0.279479148255635	-0.275043354878274	0.138332486902854	-0.284931742002017	-0.273640285128304	-0.276714016848228	-0.26834869370344	-0.261956564343688	-0.258282235226905	-0.249206687228413	-0.267231833691452	-0.275980287842781	-0.291991916265496
pop2020.asc	0	0	0	0	0	0	0	0	0	0	0	0	0	0	0	0	0	0	0	0.161469108675446	-0.198403394676881	-0.0387931418189824	-0.104852470693502	-0.109245857654714	0.269797048883463	-0.277937511387259	-0.122386913422263	-0.109401754442216	0.183165815697766	0.273133735102978	-0.173082281520058	0.220068141759297	0.23951775276886	0.231345607522262	0.260955853659962	0.232390083270406	0.23526416031261	0.24129092779595	-0.106145522360382	0.221668543161164	0.231391808420043	0.222975709791721	0.215186601081436	0.211364839278252	0.200422101748105	0.19451732279726	0.205070377294694	0.195591732277974	0.197611579555348
ref_bulk.asc	0	0	0	0	0	0	0	0	0	0	0	0	0	0	0	0	0	0	0	0	-0.807626251725835	0.583248396879129	0.0900631977053651	0.150928548825759	0.0870649201509959	-0.414039280081864	-0.067467757945658	-0.194870436552833	-0.0879179997130804	0.190363937274352	-0.279365099190335	-0.0164397050687765	0.0850545943189237	-0.000449656519618369	0.153967827997596	0.363567701127011	0.388492176106388	0.267271804314824	-0.0358493428451052	0.382984860852308	0.267768960796227	0.383978528273609	0.252486371671746	0.24089239930732	0.240948417842691	0.242534145201003	0.280655340693073	0.307719209250137	0.348799132330358
sand.asc	0	0	0	0	0	0	0	0	0	0	0	0	0	0	0	0	0	0	0	0	0	-0.500093410305779	-0.0119153019581551	0.00791592578177409	-0.0973701927524483	0.370956438071331	0.20917006404671	0.0318297260283326	-0.0150212633841705	-0.126472414517635	0.132386868432018	-0.0920075573508638	-0.0284679009950341	-0.0905944730345157	-0.0918543504850822	-0.30461537948228	-0.359400620369765	-0.197362725062165	0.00953900321446203	-0.339912452121721	-0.196181071884487	-0.355921185630648	-0.170315217250255	-0.158218119629514	-0.156266519841098	-0.170323375163773	-0.214614239712685	-0.224143570126302	-0.280742560216312
slit.asc	0	0	0	0	0	0	0	0	0	0	0	0	0	0	0	0	0	0	0	0	0	0	0.0482671613679994	0.187700313040374	0.0597155170153809	-0.234437233930572	-0.188025627607339	0.0593697306387788	0.0422135579662251	0.0440523578596081	-0.0184144246319439	0.104414303571238	-0.0568506265141069	0.0944268145899558	0.0218321410426553	0.244698540244877	0.310913611993546	0.103620984133734	0.0436916046016372	0.29264805997512	0.105179599574942	0.313202394906501	0.0776187519343122	0.0651127244664394	0.0712191515952056	0.10012193574142	0.153973057625871	0.164410499995934	0.224509880126208
slope.asc	0	0	0	0	0	0	0	0	0	0	0	0	0	0	0	0	0	0	0	0	0	0	0	-0.0689082341018221	-0.158493001579224	-0.103299447172436	0.385646547285261	-0.415752489178693	-0.40831138415805	0.0583279998093542	-0.374034081121954	-0.372134028988134	0.0405432911365936	-0.366057756576984	0.050054738735766	0.0966520165944295	0.0526827318908857	0.00749923584762507	-0.0728773722785293	0.0880278244327329	0.0123879318601723	0.0963750675577883	0.0261891958797985	0.0204795605831494	0.0317168836209545	0.0439028979769139	0.0498805128759108	0.0787435881235359	0.113636705300077
teb.asc	0	0	0	0	0	0	0	0	0	0	0	0	0	0	0	0	0	0	0	0	0	0	0	0	-0.120033714692569	0.343714172719965	-0.0505309457921341	0.277777454817793	0.0894854433234248	-0.233148034278894	0.33181317087677	0.0475165133442449	-0.192117494157033	0.0104813235387887	-0.211538450468025	-0.404730446118035	-0.39555087068891	-0.334298848770427	0.109530230348917	-0.403306069992539	-0.336405427263468	-0.393295554720422	-0.331239714288738	-0.322447032031472	-0.320935650273707	-0.317536926092949	-0.347047647714808	-0.367216950088416	-0.39806806563699
wc2.1_2.5m_bio_1.asc	0	0	0	0	0	0	0	0	0	0	0	0	0	0	0	0	0	0	0	0	0	0	0	0	0	-0.593619918873307	-0.149728014103004	-0.306588612646421	0.808701390594698	0.90794751254094	-0.427017096283401	0.836825240525292	0.882563267199823	0.888855121836279	0.913857096223954	0.644879177109881	0.577049983197744	0.623476104384434	-0.52893208287169	0.587614297916546	0.621564535792331	0.550330411406886	0.589419136883519	0.567871473003078	0.581472899514148	0.579543733043359	0.633130963608299	0.645793471398244	0.597276794046927
wc2.1_2.5m_bio_2.asc	0	0	0	0	0	0	0	0	0	0	0	0	0	0	0	0	0	0	0	0	0	0	0	0	0	0	0.288311338159842	0.468856818685951	-0.22731500303593	-0.740314966908179	0.671408452183738	-0.329956006804788	-0.573795176853979	-0.397881019802001	-0.668493853144962	-0.845803924913732	-0.79751458784779	-0.75714122172212	0.460729692691403	-0.806020756251089	-0.750051334610171	-0.779345684740725	-0.710344798027032	-0.690215691654441	-0.683469778222131	-0.694501333017468	-0.776685843353251	-0.799224772437361	-0.792957214541643
wc2.1_2.5m_bio_3.asc	0	0	0	0	0	0	0	0	0	0	0	0	0	0	0	0	0	0	0	0	0	0	0	0	0	0	0	-0.669406735569463	-0.503858903534867	0.0951292328660553	-0.485055423145105	-0.478234695126962	0.208432627308044	-0.48730847312928	0.161494443291897	-0.0501189745885543	-0.0804500954007113	-0.175934786435383	0.0864558291007988	-0.0332988629059475	-0.164121854642246	-0.0137263820385361	-0.11760455046764	-0.117499858909333	-0.101429555952396	-0.134783063570361	-0.163975443275014	-0.0886127809064268	-0.0160191393639208
wc2.1_2.5m_bio_4.asc	0	0	0	0	0	0	0	0	0	0	0	0	0	0	0	0	0	0	0	0	0	0	0	0	0	0	0	0	0.293763894749699	-0.657936336734721	0.967586283484798	0.216327840679284	-0.646786022018557	0.161969783119657	-0.665787728668617	-0.556045665212999	-0.461814496486503	-0.43478932523051	0.297803874293557	-0.514063507058326	-0.438819878213481	-0.49755459330746	-0.450018157683183	-0.439187227215775	-0.448465832359913	-0.433763103732216	-0.461583505055797	-0.526060427482642	-0.545993059588521
wc2.1_2.5m_bio_5.asc	0	0	0	0	0	0	0	0	0	0	0	0	0	0	0	0	0	0	0	0	0	0	0	0	0	0	0	0	0	0.500736919492681	0.178935665087092	0.957383054105745	0.5045293508915	0.979499298486941	0.509469528415141	0.242367172661955	0.21154723750021	0.326466464862653	-0.362763188911773	0.196504307984645	0.322961340953624	0.162374823842628	0.288128453056973	0.275356225840292	0.282879001518725	0.29022644476426	0.315716066895236	0.281779209313795	0.202997718379151
wc2.1_2.5m_bio_6.asc	0	0	0	0	0	0	0	0	0	0	0	0	0	0	0	0	0	0	0	0	0	0	0	0	0	0	0	0	0	0	-0.762029727053898	0.557701761441605	0.954186000213083	0.627661145265821	0.993179461568603	0.77662290071094	0.679272477348704	0.71973648519003	-0.563145831538845	0.707949069517146	0.718587139921966	0.668209632962746	0.694788526373971	0.67430527908067	0.684521315682336	0.679007499254612	0.736098485499163	0.766620724358628	0.730707711890092
wc2.1_2.5m_bio_7.asc	0	0	0	0	0	0	0	0	0	0	0	0	0	0	0	0	0	0	0	0	0	0	0	0	0	0	0	0	0	0	0	0.082306987082899	-0.707119396335851	0.0193343373643893	-0.74774460872241	-0.701416600956656	-0.613821752276972	-0.573844742201215	0.368707086994459	-0.657669631619748	-0.575160500049787	-0.63803260942166	-0.574168397968574	-0.55938289442893	-0.565344608277935	-0.553571395386684	-0.599300199965964	-0.659420323090644	-0.677714091175686
wc2.1_2.5m_bio_8.asc	0	0	0	0	0	0	0	0	0	0	0	0	0	0	0	0	0	0	0	0	0	0	0	0	0	0	0	0	0	0	0	0	0.524664734974872	0.970668326491385	0.563201989094875	0.327622814803669	0.331298469452401	0.326932540264914	-0.286234531264404	0.310979461109136	0.316694568717156	0.306235442495802	0.262451672346804	0.24236596546898	0.255502194099106	0.262308911153296	0.31852018570959	0.321839960031858	0.287504210772317
wc2.1_2.5m_bio_9.asc	0	0	0	0	0	0	0	0	0	0	0	0	0	0	0	0	0	0	0	0	0	0	0	0	0	0	0	0	0	0	0	0	0	0.603643018550855	0.967309988331796	0.665401285470905	0.552256309338767	0.648290375573216	-0.580796675041622	0.585777216546501	0.65238690683355	0.538609271907196	0.657092809767463	0.644532953212002	0.648963633540982	0.627116735972271	0.654470145591018	0.674502511026103	0.6240166074456
wc2.1_2.5m_bio_10.asc	0	0	0	0	0	0	0	0	0	0	0	0	0	0	0	0	0	0	0	0	0	0	0	0	0	0	0	0	0	0	0	0	0	0	0.628323693220241	0.402821416191295	0.377160452056104	0.44355516971537	-0.403590609751967	0.361774847504015	0.439838388097651	0.329726829562423	0.400117078031507	0.382741555726597	0.391696592951872	0.398745374785885	0.439700782670049	0.417338229114219	0.355150492268775
wc2.1_2.5m_bio_11.asc	0	0	0	0	0	0	0	0	0	0	0	0	0	0	0	0	0	0	0	0	0	0	0	0	0	0	0	0	0	0	0	0	0	0	0	0.742588453196886	0.647987381263713	0.67952342144514	-0.542650802892933	0.677929086172276	0.679823493639908	0.640383189504141	0.659074166612135	0.638471232141041	0.652742813126267	0.645551043479518	0.698160073942783	0.732302995878875	0.700731272644591
wc2.1_2.5m_bio_12.asc	0	0	0	0	0	0	0	0	0	0	0	0	0	0	0	0	0	0	0	0	0	0	0	0	0	0	0	0	0	0	0	0	0	0	0	0	0.952789358773382	0.856390717836576	-0.429472737595218	0.97346314691264	0.859133632062904	0.938197835080488	0.837661810098304	0.813551843834761	0.826721961893535	0.829662515752809	0.901808292671852	0.95055430446483	0.974693296881352
wc2.1_2.5m_bio_13.asc	0	0	0	0	0	0	0	0	0	0	0	0	0	0	0	0	0	0	0	0	0	0	0	0	0	0	0	0	0	0	0	0	0	0	0	0	0	0.724750172400812	-0.212308982314468	0.990670365824495	0.726287837358236	0.979427335814492	0.703542265036476	0.678749323806428	0.694319310915532	0.697820969880854	0.781360876129183	0.850025550036054	0.925906365093764
wc2.1_2.5m_bio_14.asc	0	0	0	0	0	0	0	0	0	0	0	0	0	0	0	0	0	0	0	0	0	0	0	0	0	0	0	0	0	0	0	0	0	0	0	0	0	0	-0.601309942708707	0.748268796220301	0.993602445694876	0.660852321093219	0.971489861863603	0.961861391063962	0.950052094524778	0.929288920074945	0.929885898758573	0.89246753372805	0.82519251747214
wc2.1_2.5m_bio_15.asc	0	0	0	0	0	0	0	0	0	0	0	0	0	0	0	0	0	0	0	0	0	0	0	0	0	0	0	0	0	0	0	0	0	0	0	0	0	0	0	-0.266011485449478	-0.609101925251627	-0.199371481679624	-0.60524114241494	-0.599949065346496	-0.579650552796366	-0.578465137666132	-0.566738589118962	-0.509727802425594	-0.394560931277923
wc2.1_2.5m_bio_16.asc	0	0	0	0	0	0	0	0	0	0	0	0	0	0	0	0	0	0	0	0	0	0	0	0	0	0	0	0	0	0	0	0	0	0	0	0	0	0	0	0	0.750053599814845	0.983805590962238	0.728037367130016	0.703093474057603	0.719237046486944	0.72097073185023	0.810347029924559	0.885740737498748	0.954420628074189
wc2.1_2.5m_bio_17.asc	0	0	0	0	0	0	0	0	0	0	0	0	0	0	0	0	0	0	0	0	0	0	0	0	0	0	0	0	0	0	0	0	0	0	0	0	0	0	0	0	0	0.659514337048072	0.979881209710628	0.97109212462583	0.96348541350749	0.946315911354346	0.9399887902936	0.893404885478487	0.82812492850702
wc2.1_2.5m_bio_18.asc	0	0	0	0	0	0	0	0	0	0	0	0	0	0	0	0	0	0	0	0	0	0	0	0	0	0	0	0	0	0	0	0	0	0	0	0	0	0	0	0	0	0	0.628619864054325	0.601049935686269	0.617102894422423	0.615345369800856	0.718981187749541	0.820334631267344	0.921409124157919
wc2.1_2.5m_bio_19.asc	0	0	0	0	0	0	0	0	0	0	0	0	0	0	0	0	0	0	0	0	0	0	0	0	0	0	0	0	0	0	0	0	0	0	0	0	0	0	0	0	0	0	0	0.994317775189144	0.990271555585924	0.962863997515761	0.934343523327486	0.883301870478861	0.807076682328066
wc2.1_2.5m_prec_01.asc	0	0	0	0	0	0	0	0	0	0	0	0	0	0	0	0	0	0	0	0	0	0	0	0	0	0	0	0	0	0	0	0	0	0	0	0	0	0	0	0	0	0	0	0	0.977886405588945	0.949337786794272	0.914639201633561	0.860267851442733	0.778927098328813
wc2.1_2.5m_prec_02.asc	0	0	0	0	0	0	0	0	0	0	0	0	0	0	0	0	0	0	0	0	0	0	0	0	0	0	0	0	0	0	0	0	0	0	0	0	0	0	0	0	0	0	0	0	0	0.976610372333464	0.941598327090677	0.883566951528315	0.806651432343665
wc2.1_2.5m_prec_03.asc	0	0	0	0	0	0	0	0	0	0	0	0	0	0	0	0	0	0	0	0	0	0	0	0	0	0	0	0	0	0	0	0	0	0	0	0	0	0	0	0	0	0	0	0	0	0	0.961381832639791	0.882284832922068	0.806932766043217
wc2.1_2.5m_prec_04.asc	0	0	0	0	0	0	0	0	0	0	0	0	0	0	0	0	0	0	0	0	0	0	0	0	0	0	0	0	0	0	0	0	0	0	0	0	0	0	0	0	0	0	0	0	0	0	0	0.958484560570083	0.886258274178828
wc2.1_2.5m_prec_05.asc	0	0	0	0	0	0	0	0	0	0	0	0	0	0	0	0	0	0	0	0	0	0	0	0	0	0	0	0	0	0	0	0	0	0	0	0	0	0	0	0	0	0	0	0	0	0	0	0	0.950846326109954
wc2.1_2.5m_prec_06.asc	0	0	0	0	0	0	0	0	0	0	0	0	0	0	0	0	0	0	0	0	0	0	0	0	0	0	0	0	0	0	0	0	0	0	0	0	0	0	0	0	0	0	0	0	0	0	0	0	0
wc2.1_2.5m_prec_07.asc	0	0	0	0	0	0	0	0	0	0	0	0	0	0	0	0	0	0	0	0	0	0	0	0	0	0	0	0	0	0	0	0	0	0	0	0	0	0	0	0	0	0	0	0	0	0	0	0	0
wc2.1_2.5m_prec_08.asc	0	0	0	0	0	0	0	0	0	0	0	0	0	0	0	0	0	0	0	0	0	0	0	0	0	0	0	0	0	0	0	0	0	0	0	0	0	0	0	0	0	0	0	0	0	0	0	0	0
wc2.1_2.5m_prec_09.asc	0	0	0	0	0	0	0	0	0	0	0	0	0	0	0	0	0	0	0	0	0	0	0	0	0	0	0	0	0	0	0	0	0	0	0	0	0	0	0	0	0	0	0	0	0	0	0	0	0
wc2.1_2.5m_prec_10.asc	0	0	0	0	0	0	0	0	0	0	0	0	0	0	0	0	0	0	0	0	0	0	0	0	0	0	0	0	0	0	0	0	0	0	0	0	0	0	0	0	0	0	0	0	0	0	0	0	0
wc2.1_2.5m_prec_11.asc	0	0	0	0	0	0	0	0	0	0	0	0	0	0	0	0	0	0	0	0	0	0	0	0	0	0	0	0	0	0	0	0	0	0	0	0	0	0	0	0	0	0	0	0	0	0	0	0	0
wc2.1_2.5m_prec_12.asc	0	0	0	0	0	0	0	0	0	0	0	0	0	0	0	0	0	0	0	0	0	0	0	0	0	0	0	0	0	0	0	0	0	0	0	0	0	0	0	0	0	0	0	0	0	0	0	0	0
wc2.1_2.5m_srad_01.asc	0	0	0	0	0	0	0	0	0	0	0	0	0	0	0	0	0	0	0	0	0	0	0	0	0	0	0	0	0	0	0	0	0	0	0	0	0	0	0	0	0	0	0	0	0	0	0	0	0
wc2.1_2.5m_srad_02.asc	0	0	0	0	0	0	0	0	0	0	0	0	0	0	0	0	0	0	0	0	0	0	0	0	0	0	0	0	0	0	0	0	0	0	0	0	0	0	0	0	0	0	0	0	0	0	0	0	0
wc2.1_2.5m_srad_03.asc	0	0	0	0	0	0	0	0	0	0	0	0	0	0	0	0	0	0	0	0	0	0	0	0	0	0	0	0	0	0	0	0	0	0	0	0	0	0	0	0	0	0	0	0	0	0	0	0	0
wc2.1_2.5m_srad_04.asc	0	0	0	0	0	0	0	0	0	0	0	0	0	0	0	0	0	0	0	0	0	0	0	0	0	0	0	0	0	0	0	0	0	0	0	0	0	0	0	0	0	0	0	0	0	0	0	0	0
wc2.1_2.5m_srad_05.asc	0	0	0	0	0	0	0	0	0	0	0	0	0	0	0	0	0	0	0	0	0	0	0	0	0	0	0	0	0	0	0	0	0	0	0	0	0	0	0	0	0	0	0	0	0	0	0	0	0
wc2.1_2.5m_srad_06.asc	0	0	0	0	0	0	0	0	0	0	0	0	0	0	0	0	0	0	0	0	0	0	0	0	0	0	0	0	0	0	0	0	0	0	0	0	0	0	0	0	0	0	0	0	0	0	0	0	0
wc2.1_2.5m_srad_07.asc	0	0	0	0	0	0	0	0	0	0	0	0	0	0	0	0	0	0	0	0	0	0	0	0	0	0	0	0	0	0	0	0	0	0	0	0	0	0	0	0	0	0	0	0	0	0	0	0	0
wc2.1_2.5m_srad_08.asc	0	0	0	0	0	0	0	0	0	0	0	0	0	0	0	0	0	0	0	0	0	0	0	0	0	0	0	0	0	0	0	0	0	0	0	0	0	0	0	0	0	0	0	0	0	0	0	0	0
wc2.1_2.5m_srad_09.asc	0	0	0	0	0	0	0	0	0	0	0	0	0	0	0	0	0	0	0	0	0	0	0	0	0	0	0	0	0	0	0	0	0	0	0	0	0	0	0	0	0	0	0	0	0	0	0	0	0
wc2.1_2.5m_srad_10.asc	0	0	0	0	0	0	0	0	0	0	0	0	0	0	0	0	0	0	0	0	0	0	0	0	0	0	0	0	0	0	0	0	0	0	0	0	0	0	0	0	0	0	0	0	0	0	0	0	0
wc2.1_2.5m_srad_11.asc	0	0	0	0	0	0	0	0	0	0	0	0	0	0	0	0	0	0	0	0	0	0	0	0	0	0	0	0	0	0	0	0	0	0	0	0	0	0	0	0	0	0	0	0	0	0	0	0	0
wc2.1_2.5m_srad_12.asc	0	0	0	0	0	0	0	0	0	0	0	0	0	0	0	0	0	0	0	0	0	0	0	0	0	0	0	0	0	0	0	0	0	0	0	0	0	0	0	0	0	0	0	0	0	0	0	0	0
wc2.1_2.5m_tavg_01.asc	0	0	0	0	0	0	0	0	0	0	0	0	0	0	0	0	0	0	0	0	0	0	0	0	0	0	0	0	0	0	0	0	0	0	0	0	0	0	0	0	0	0	0	0	0	0	0	0	0
wc2.1_2.5m_tavg_02.asc	0	0	0	0	0	0	0	0	0	0	0	0	0	0	0	0	0	0	0	0	0	0	0	0	0	0	0	0	0	0	0	0	0	0	0	0	0	0	0	0	0	0	0	0	0	0	0	0	0
wc2.1_2.5m_tavg_03.asc	0	0	0	0	0	0	0	0	0	0	0	0	0	0	0	0	0	0	0	0	0	0	0	0	0	0	0	0	0	0	0	0	0	0	0	0	0	0	0	0	0	0	0	0	0	0	0	0	0
wc2.1_2.5m_tavg_04.asc	0	0	0	0	0	0	0	0	0	0	0	0	0	0	0	0	0	0	0	0	0	0	0	0	0	0	0	0	0	0	0	0	0	0	0	0	0	0	0	0	0	0	0	0	0	0	0	0	0
wc2.1_2.5m_tavg_05.asc	0	0	0	0	0	0	0	0	0	0	0	0	0	0	0	0	0	0	0	0	0	0	0	0	0	0	0	0	0	0	0	0	0	0	0	0	0	0	0	0	0	0	0	0	0	0	0	0	0
wc2.1_2.5m_tavg_06.asc	0	0	0	0	0	0	0	0	0	0	0	0	0	0	0	0	0	0	0	0	0	0	0	0	0	0	0	0	0	0	0	0	0	0	0	0	0	0	0	0	0	0	0	0	0	0	0	0	0
wc2.1_2.5m_tavg_07.asc	0	0	0	0	0	0	0	0	0	0	0	0	0	0	0	0	0	0	0	0	0	0	0	0	0	0	0	0	0	0	0	0	0	0	0	0	0	0	0	0	0	0	0	0	0	0	0	0	0
wc2.1_2.5m_tavg_08.asc	0	0	0	0	0	0	0	0	0	0	0	0	0	0	0	0	0	0	0	0	0	0	0	0	0	0	0	0	0	0	0	0	0	0	0	0	0	0	0	0	0	0	0	0	0	0	0	0	0
wc2.1_2.5m_tavg_09.asc	0	0	0	0	0	0	0	0	0	0	0	0	0	0	0	0	0	0	0	0	0	0	0	0	0	0	0	0	0	0	0	0	0	0	0	0	0	0	0	0	0	0	0	0	0	0	0	0	0
wc2.1_2.5m_tavg_10.asc	0	0	0	0	0	0	0	0	0	0	0	0	0	0	0	0	0	0	0	0	0	0	0	0	0	0	0	0	0	0	0	0	0	0	0	0	0	0	0	0	0	0	0	0	0	0	0	0	0
wc2.1_2.5m_tavg_11.asc	0	0	0	0	0	0	0	0	0	0	0	0	0	0	0	0	0	0	0	0	0	0	0	0	0	0	0	0	0	0	0	0	0	0	0	0	0	0	0	0	0	0	0	0	0	0	0	0	0
wc2.1_2.5m_tavg_12.asc	0	0	0	0	0	0	0	0	0	0	0	0	0	0	0	0	0	0	0	0	0	0	0	0	0	0	0	0	0	0	0	0	0	0	0	0	0	0	0	0	0	0	0	0	0	0	0	0	0
wc2.1_2.5m_tmax_01.asc	0	0	0	0	0	0	0	0	0	0	0	0	0	0	0	0	0	0	0	0	0	0	0	0	0	0	0	0	0	0	0	0	0	0	0	0	0	0	0	0	0	0	0	0	0	0	0	0	0
wc2.1_2.5m_tmax_02.asc	0	0	0	0	0	0	0	0	0	0	0	0	0	0	0	0	0	0	0	0	0	0	0	0	0	0	0	0	0	0	0	0	0	0	0	0	0	0	0	0	0	0	0	0	0	0	0	0	0
wc2.1_2.5m_tmax_03.asc	0	0	0	0	0	0	0	0	0	0	0	0	0	0	0	0	0	0	0	0	0	0	0	0	0	0	0	0	0	0	0	0	0	0	0	0	0	0	0	0	0	0	0	0	0	0	0	0	0
wc2.1_2.5m_tmax_04.asc	0	0	0	0	0	0	0	0	0	0	0	0	0	0	0	0	0	0	0	0	0	0	0	0	0	0	0	0	0	0	0	0	0	0	0	0	0	0	0	0	0	0	0	0	0	0	0	0	0
wc2.1_2.5m_tmax_05.asc	0	0	0	0	0	0	0	0	0	0	0	0	0	0	0	0	0	0	0	0	0	0	0	0	0	0	0	0	0	0	0	0	0	0	0	0	0	0	0	0	0	0	0	0	0	0	0	0	0
wc2.1_2.5m_tmax_06.asc	0	0	0	0	0	0	0	0	0	0	0	0	0	0	0	0	0	0	0	0	0	0	0	0	0	0	0	0	0	0	0	0	0	0	0	0	0	0	0	0	0	0	0	0	0	0	0	0	0
wc2.1_2.5m_tmax_07.asc	0	0	0	0	0	0	0	0	0	0	0	0	0	0	0	0	0	0	0	0	0	0	0	0	0	0	0	0	0	0	0	0	0	0	0	0	0	0	0	0	0	0	0	0	0	0	0	0	0
wc2.1_2.5m_tmax_08.asc	0	0	0	0	0	0	0	0	0	0	0	0	0	0	0	0	0	0	0	0	0	0	0	0	0	0	0	0	0	0	0	0	0	0	0	0	0	0	0	0	0	0	0	0	0	0	0	0	0
wc2.1_2.5m_tmax_09.asc	0	0	0	0	0	0	0	0	0	0	0	0	0	0	0	0	0	0	0	0	0	0	0	0	0	0	0	0	0	0	0	0	0	0	0	0	0	0	0	0	0	0	0	0	0	0	0	0	0
wc2.1_2.5m_tmax_10.asc	0	0	0	0	0	0	0	0	0	0	0	0	0	0	0	0	0	0	0	0	0	0	0	0	0	0	0	0	0	0	0	0	0	0	0	0	0	0	0	0	0	0	0	0	0	0	0	0	0
wc2.1_2.5m_tmax_11.asc	0	0	0	0	0	0	0	0	0	0	0	0	0	0	0	0	0	0	0	0	0	0	0	0	0	0	0	0	0	0	0	0	0	0	0	0	0	0	0	0	0	0	0	0	0	0	0	0	0
wc2.1_2.5m_tmax_12.asc	0	0	0	0	0	0	0	0	0	0	0	0	0	0	0	0	0	0	0	0	0	0	0	0	0	0	0	0	0	0	0	0	0	0	0	0	0	0	0	0	0	0	0	0	0	0	0	0	0
wc2.1_2.5m_tmin_01.asc	0	0	0	0	0	0	0	0	0	0	0	0	0	0	0	0	0	0	0	0	0	0	0	0	0	0	0	0	0	0	0	0	0	0	0	0	0	0	0	0	0	0	0	0	0	0	0	0	0
wc2.1_2.5m_tmin_02.asc	0	0	0	0	0	0	0	0	0	0	0	0	0	0	0	0	0	0	0	0	0	0	0	0	0	0	0	0	0	0	0	0	0	0	0	0	0	0	0	0	0	0	0	0	0	0	0	0	0
wc2.1_2.5m_tmin_03.asc	0	0	0	0	0	0	0	0	0	0	0	0	0	0	0	0	0	0	0	0	0	0	0	0	0	0	0	0	0	0	0	0	0	0	0	0	0	0	0	0	0	0	0	0	0	0	0	0	0
wc2.1_2.5m_tmin_04.asc	0	0	0	0	0	0	0	0	0	0	0	0	0	0	0	0	0	0	0	0	0	0	0	0	0	0	0	0	0	0	0	0	0	0	0	0	0	0	0	0	0	0	0	0	0	0	0	0	0
wc2.1_2.5m_tmin_05.asc	0	0	0	0	0	0	0	0	0	0	0	0	0	0	0	0	0	0	0	0	0	0	0	0	0	0	0	0	0	0	0	0	0	0	0	0	0	0	0	0	0	0	0	0	0	0	0	0	0
wc2.1_2.5m_tmin_06.asc	0	0	0	0	0	0	0	0	0	0	0	0	0	0	0	0	0	0	0	0	0	0	0	0	0	0	0	0	0	0	0	0	0	0	0	0	0	0	0	0	0	0	0	0	0	0	0	0	0
wc2.1_2.5m_tmin_07.asc	0	0	0	0	0	0	0	0	0	0	0	0	0	0	0	0	0	0	0	0	0	0	0	0	0	0	0	0	0	0	0	0	0	0	0	0	0	0	0	0	0	0	0	0	0	0	0	0	0
wc2.1_2.5m_tmin_08.asc	0	0	0	0	0	0	0	0	0	0	0	0	0	0	0	0	0	0	0	0	0	0	0	0	0	0	0	0	0	0	0	0	0	0	0	0	0	0	0	0	0	0	0	0	0	0	0	0	0
wc2.1_2.5m_tmin_09.asc	0	0	0	0	0	0	0	0	0	0	0	0	0	0	0	0	0	0	0	0	0	0	0	0	0	0	0	0	0	0	0	0	0	0	0	0	0	0	0	0	0	0	0	0	0	0	0	0	0
wc2.1_2.5m_tmin_10.asc	0	0	0	0	0	0	0	0	0	0	0	0	0	0	0	0	0	0	0	0	0	0	0	0	0	0	0	0	0	0	0	0	0	0	0	0	0	0	0	0	0	0	0	0	0	0	0	0	0
wc2.1_2.5m_tmin_11.asc	0	0	0	0	0	0	0	0	0	0	0	0	0	0	0	0	0	0	0	0	0	0	0	0	0	0	0	0	0	0	0	0	0	0	0	0	0	0	0	0	0	0	0	0	0	0	0	0	0
wc2.1_2.5m_tmin_12.asc	0	0	0	0	0	0	0	0	0	0	0	0	0	0	0	0	0	0	0	0	0	0	0	0	0	0	0	0	0	0	0	0	0	0	0	0	0	0	0	0	0	0	0	0	0	0	0	0	0
[truncated: 54 more columns]
