# Supplementary material for: The maximum entropy model optimized with the kuenm package predicts the potential habitat distribution of Aconitum pendulum in China under climate change
Source: Front Plant Sci. 2026 Jun 19;17:1844124. doi: 10.3389/fpls.2026.1844124 (PMC13328416; doi:10.3389/fpls.2026.1844124)
Supplement: Supplementary file 2 [file DataSheet2.csv]

species	Longitude	Latitude
Aconitum pendulum	102.815472	26.060472
Aconitum pendulum	100.37	26.78
Aconitum pendulum	101.4508	26.8317
Aconitum pendulum	102.4393	27.0036
Aconitum pendulum	103.72	27.33
Aconitum pendulum	101.2	27.5
Aconitum pendulum	89.026806	27.578056
Aconitum pendulum	102.8	27.7
Aconitum pendulum	100.6	27.76
Aconitum pendulum	99.9	27.8
Aconitum pendulum	99.97	27.82
Aconitum pendulum	99.73	27.83
Aconitum pendulum	88.92225	27.842556
Aconitum pendulum	99.78	27.89
Aconitum pendulum	99.63748	27.90165
Aconitum pendulum	99.699722	27.998056
Aconitum pendulum	100.204167	28.305833
Aconitum pendulum	92.45	28.45
Aconitum pendulum	100.3	28.5
Aconitum pendulum	100.36	28.52
Aconitum pendulum	100.055872	28.861806
Aconitum pendulum	99.97	28.92
Aconitum pendulum	99.92	28.97
Aconitum pendulum	107.27	29.02
Aconitum pendulum	91.86	29.26
Aconitum pendulum	96.753889	29.507194
Aconitum pendulum	98.047389	29.748639
Aconitum pendulum	101.917942	29.87915
Aconitum pendulum	99.03	29.9
Aconitum pendulum	101.990556	29.918333
Aconitum pendulum	87.72	29.92
Aconitum pendulum	100.92	29.92
Aconitum pendulum	100.28	30.02
Aconitum pendulum	101.375556	30.045278
Aconitum pendulum	96.8	30.05
Aconitum pendulum	99.02	30.05
Aconitum pendulum	101.92	30.05
Aconitum pendulum	97.395833	30.138278
Aconitum pendulum	97.315556	30.158889
Aconitum pendulum	99.9	30.26
Aconitum pendulum	102.82	30.37
Aconitum pendulum	98.330989	30.62755
Aconitum pendulum	91.13	30.67
Aconitum pendulum	98.911389	31.003333
Aconitum pendulum	92.48	31.02
Aconitum pendulum	97.02	31.12
Aconitum pendulum	105.8421	31.1544
Aconitum pendulum	96.12	31.22
Aconitum pendulum	102.05	31.29
Aconitum pendulum	97.981667	31.301389
Aconitum pendulum	90.02	31.38
Aconitum pendulum	100.68356	31.38773
Aconitum pendulum	100.67711	31.39515
Aconitum pendulum	100.67279	31.40185
Aconitum pendulum	100.68658	31.4037
Aconitum pendulum	93.62	31.42
Aconitum pendulum	109.65	31.42
Aconitum pendulum	103.5475	31.4424
Aconitum pendulum	92	31.48
Aconitum pendulum	98.22	31.52
Aconitum pendulum	100.67	31.52
Aconitum pendulum	103.12	31.52
Aconitum pendulum	109.11	31.52
Aconitum pendulum	102.5	31.55
Aconitum pendulum	99.97	31.63
Aconitum pendulum	98.58	31.63
Aconitum pendulum	108.65	31.65
Aconitum pendulum	103.33	31.71
Aconitum pendulum	110.416667	31.716667
Aconitum pendulum	93.55	31.78
Aconitum pendulum	103.83	31.78
Aconitum pendulum	98.5809	31.8061
Aconitum pendulum	102.08	31.82
Aconitum pendulum	102.23	31.92
Aconitum pendulum	93.09777	31.925
Aconitum pendulum	88.9	31.95
Aconitum pendulum	102	32
Aconitum pendulum	108.840533	32.021367
Aconitum pendulum	96.008617	32.0347
Aconitum pendulum	108.839167	32.055233
Aconitum pendulum	91.4	28.9
Aconitum pendulum	100.36	32.26
Aconitum pendulum	108.92	32.27
Aconitum pendulum	102.37	32.36
Aconitum pendulum	102.2	32.6
Aconitum pendulum	92.6	32.6
Aconitum pendulum	103.75	32.65
Aconitum pendulum	95.3	32.89
Aconitum pendulum	102.57	32.89
Aconitum pendulum	95.25	32.92
Aconitum pendulum	98.339722	32.994444
Aconitum pendulum	98.92	33
Aconitum pendulum	103.735278	33.023889
Aconitum pendulum	96.7	33.03
Aconitum pendulum	98.98	33.03
Aconitum pendulum	96.46	33.03
Aconitum pendulum	96.773583	33.051069
Aconitum pendulum	96.914194	33.061528
Aconitum pendulum	97.116917	33.100972
Aconitum pendulum	107.52	33.12
Aconitum pendulum	107.52	33.19
Aconitum pendulum	100.471222	33.314694
Aconitum pendulum	106.15	33.33
Aconitum pendulum	96.258889	33.333889
Aconitum pendulum	102.550556	33.413611
Aconitum pendulum	108.82	33.48
Aconitum pendulum	107.82	33.52
Aconitum pendulum	102.92	33.53
Aconitum pendulum	97.7	33.57
Aconitum pendulum	103.2287	33.585
Aconitum pendulum	107.547783	33.587803
Aconitum pendulum	107.47	33.62
Aconitum pendulum	102.94	33.62
Aconitum pendulum	109.12	33.63
Aconitum pendulum	103.507778	33.643889
Aconitum pendulum	109.17	33.67
Aconitum pendulum	110.35	33.71
Aconitum pendulum	100.42	33.72
Aconitum pendulum	102.92	33.73
Aconitum pendulum	93.859536	33.737571
Aconitum pendulum	97.116667	33.75
Aconitum pendulum	97.05	33.75
Aconitum pendulum	99.399722	33.761667
Aconitum pendulum	99.662483	33.77975
Aconitum pendulum	104.32	33.82
Aconitum pendulum	107.72	33.82
Aconitum pendulum	95.62	33.82
Aconitum pendulum	100.45	33.82
Aconitum pendulum	93.668869	33.820167
Aconitum pendulum	108.602117	33.82095
Aconitum pendulum	99.191556	33.845806
Aconitum pendulum	107.35	33.85
Aconitum pendulum	107.78	33.87
Aconitum pendulum	107.78	33.93
Aconitum pendulum	102.07	33.99
Aconitum pendulum	102.0727	33.9977
Aconitum pendulum	107.809444	34.015556
Aconitum pendulum	92.65	34.05
Aconitum pendulum	107.75	34.05
Aconitum pendulum	103.170389	34.083186
Aconitum pendulum	99.353722	34.1245
Aconitum pendulum	100.616389	34.324444
Aconitum pendulum	100.261389	34.398889
Aconitum pendulum	110.38	34.42
Aconitum pendulum	99.275	34.453333
Aconitum pendulum	100.15	34.47
Aconitum pendulum	100.28	34.49
Aconitum pendulum	103.58	34.52
Aconitum pendulum	98.58	34.52
Aconitum pendulum	102.42	34.52
Aconitum pendulum	99.493056	34.560278
Aconitum pendulum	107.8	34.6
Aconitum pendulum	103.35	34.65
Aconitum pendulum	98.146842	34.862886
Aconitum pendulum	98.25	34.92
Aconitum pendulum	101.42	35.02
Aconitum pendulum	97.319089	35.024867
Aconitum pendulum	100.68	35.05
Aconitum pendulum	104.15	35.05
Aconitum pendulum	102.4	35.1
Aconitum pendulum	102.42	35.15
Aconitum pendulum	99.879483	35.2253
Aconitum pendulum	106.67	35.23
Aconitum pendulum	99.025833	35.3075
Aconitum pendulum	103.85	35.35
Aconitum pendulum	100.72	35.62
Aconitum pendulum	103.22	35.62
Aconitum pendulum	100.08	35.68
Aconitum pendulum	101.0926	35.683859
Aconitum pendulum	105.72	35.92
Aconitum pendulum	103	36
Aconitum pendulum	98.18	36.3
Aconitum pendulum	94.9	36.42
Aconitum pendulum	101.7	36.62
Aconitum pendulum	102.645967	36.689383
Aconitum pendulum	102.843889	36.784167
Aconitum pendulum	102.4875	36.9525
Aconitum pendulum	98.65	37.28
Aconitum pendulum	102.08	37.72
Aconitum pendulum	99.67	38.02
Aconitum pendulum	99.317783	38.5548
Aconitum pendulum	99.4782	38.5996
Aconitum pendulum	99.78	38.6
Aconitum pendulum	100.4	38.8
Aconitum pendulum	99.65	38.82
Aconitum pendulum	98.53	38.93
Aconitum pendulum	97.28	39.43
Aconitum pendulum	102.27	32.77
